# Supplementary material for: Genome-wide identification and transcriptional characterization of DNA methyltransferases conferring temperature-sensitive male sterility in wheat
Source: BMC Genomics. 2021 Apr 29;22:310. doi: 10.1186/s12864-021-07600-7 (PMC8082647; doi:10.1186/s12864-021-07600-7)
Supplement: Supplementary file 1 — Additional file 1: Table S1. List of all DMT genes in wheat. Table S2. Primer information used in this study. [file 12864_2021_7600_MOESM1_ESM.xlsx]

## Sheet: Supplemental Table S1
Supplemental Table S1. List of all DMT genes in wheat
Gene_ID	Name_ID	Chromosome	Gene_start	Gene_end	Gene_strand	DNA_methylase	Chromo	BAH	DNMT1-RFD	No.of extron	ORF(bp)	Protein_length	Isoelectric_point	Molecular_mass	SignalP_CS_position	SignalP	Subcellular_localization	Hydrophobicity
TraesCS2A02G235900	TaMET1-A1	chr2A	299774511	299783790	+	1188-1235	-	837-967	197-331	15	4874	1625	5.96	182292	-	-	chlo	-648.729
TraesCS3A02G067600	TaDRM-A1-1	chr3A	40560545	40565522	+	625-741	-	-	-	11	2276	759	4.67	84806.7	-	-	nucl	-369.109
TraesCS3A02G219000	TaDNMT2-A1	chr3A	401710020	401713262	-	8-207	-	-	-	12	1061	354	5.54	39931.3	-	-	nucl	-107.155
TraesCS3A02G461200	TaDRM-A2	chr3A	697260144	697263510	+	366-482	-	-	-	4	1463	488	5.95	55024.1	-	-	pero	-259.269
TraesCS3A02G461300	TaDRM-A3-1	chr3A	697275541	697279260	+	411-526	-	-	-	6	1598	533	6.89	59536.8	-	-	pero	-210.881
TraesCS3A02G461500	TaDRM-A3-2	chr3A	697368724	697375923	+	520-633	-	-	-	9	1925	642	5.52	71454.2	-	-	nucl	-314.907
TraesCS4A02G077400	TaCMT-A1	chr4A	76618575	76624664	+	529-891	464-520	200-320	-	21	2789	930	5.38	104151	-	-	chlo	-562.793
TraesCS4A02G102700	TaCMT-A2	chr4A	115559856	115573359	+	959-1325	901-950	639-752	-	22	4064	1355	5.43	148105	-	-	nucl	-687.751
TraesCS5A02G241800	TaDRM-A4	chr5A	457430356	457437568	+	294-410	-	-	-	3	1247	416	9.48	47067	-	-	pero	-176.061
TraesCS5A02G443200	TaMET1-A2	chr5A	623487134	623491969	+	669-840	-	330-459	78-133	11	3443	1148	8.39	128838	-	-	chlo	-501.202
TraesCS5A02G553300	TaDRM-A6	chr5A	705842223	705847913	-	320-434	-	-	-	3	1331	444	9.44	49931	-	-	nucl	-198.882
TraesCS6A02G015800	TaCMT-A3	chr6A	7969464	7977263	+	303-664	242-294	6-115	-	18	2114	705	5.01	79216.8	-	-	cyto	-265.593
TraesCS6A02G124200	TaDRM-A1-2	chr6A	98047681	98050484	-	90-205	-	-	-	2	641	214	7.79	24167.9	-	-	pero	-37.181
TraesCS6A02G338800	TaDRM-A9	chr6A	572133054	572138876	+	480-593	-	-	-	8	1805	602	5.15	66774.9	-	-	pero	-287.265
TraesCS6A02G380200	TaCMT-A4	chr6A	600670797	600676639	+	495-855	431-484	185-306	-	20	2705	902	5.65	100589	-	-	chlo	-552.795
TraesCS7A02G531500	TaMET1-A3	chr7A	709965582	709975490	-	1173-1518	-	740-871	99-233	13	4583	1528	6.06	171375	-	-	nucl	-754.778
TraesCS2B02G260800	TaMET1-B1	chr2B	330438217	330449735	+	1086-1133	-	735-865	95-229	13	4568	1523	5.91	171272	-	-	nucl	-691.149
TraesCS3B02G249200	TaDNMT2-B1	chr3B	397370584	397373939	+	8-367	-	-	-	12	1118	373	5.8	42081.9	-	-	nucl	-70.849
TraesCS3B02G503900	TaDRM-B2	chr3B	747835241	747836760	+	329-445	-	-	-	3	1352	451	8.66	50567.7	-	-	pero	-174.874
TraesCS3B02G504000	TaDRM-B3-1	chr3B	748451799	748455518	+	412-526	-	-	-	6	1601	534	7.16	59479.8	-	-	pero	-184.045
TraesCS3B02G504200	TaDRM-B3-2	chr3B	748611498	748616981	+	486-602	-	-	-	9	1823	608	8.57	68510.7	-	-	nucl	-122.28
TraesCS4B02G047000	TaDRM-B8	chr4B	34051499	34055077	+	478-595	-	-	-	8	1805	602	5.27	67447.9	-	-	nucl	-322.397
TraesCS4B02G201800	TaCMT-B2	chr4B	432258770	432277960	-	55-332	841-891	580-693	-	13	2720	907	5.06	98664.9	-	-	nucl	-538.095
TraesCS4B02G233500	TaCMT-B1	chr4B	486082421	486096597	+	532-894	467-523	203-323	-	21	2798	933	5.35	104266	-	-	chlo	-562.979
TraesCS4B02G334900	TaDRM-B5-1	chr4B	625971468	625977021	+	479-592	-	-	-	8	1808	603	5.83	67030.5	-	-	nucl	-286.013
TraesCS4B02G388300	TaDRM-B5-2	chr4B	665559825	665560629	+	73-188	-	-	-	2	596	199	9.51	22332.7	-	-	cyto	-31.474
TraesCS4B02G388900	TaDRM-B6	chr4B	665875261	665880917	-	320-434	-	-	-	3	1331	444	9.44	49975.1	-	-	nucl	-198.981
TraesCS4B02G390500	TaDRM-B7	chr4B	666581148	666586473	-	258-318	-	-	-	3	1367	456	9.02	51384.6	-	-	nucl	-208.167
TraesCS5B02G239800	TaDRM-B4	chr5B	419994339	420000204	+	288-404	-	-	-	3	1229	410	9.52	46544.4	-	-	pero	-178.765
TraesCS5B02G447800	TaMET1-B2	chr5B	619845784	619854009	+	1082-1508	-	731-862	91-224	11	4601	1534	6.33	171103	-	-	mito	-688.007
TraesCS6B02G022800	TaCMT-B3	chr6B	14294080	14300052	+	303-664	242-294	7-115	-	18	2126	709	5.14	79476	-	-	cyto	-288.184
TraesCS6B02G369700	TaDRM-B9	chr6B	643259758	643265986	+	483-596	-	-	-	8	1814	605	5.2	67357.6	-	-	pero	-295.46
TraesCS6B02G419000	TaCMT-B4	chr6B	690955423	690960962	+	493-852	428-481	182-303	-	20	2696	899	5.75	100011	-	-	chlo	-527.29
TraesCS7B02G448900	TaMET1-B3	chr7B	711453588	711465037	-	1174-1519	-	741-872	100-234	15	4586	1529	5.82	171537	-	-	nucl	-754.629
TraesCS7B02G474900	TaCMT-B5	chr7B	731014671	731019561	-	347-707	282-337	37-142	-	19	2240	747	5.74	84197.5	-	-	chlo	-297.448
TraesCS2D02G241800	TaMET1-D1	chr2D	264803088	264814048	-	1094-1141	-	743-873	103-237	14	4592	1531	5.87	171937	-	-	nucl	-703.849
TraesCS3D02G233600	TaDNMT2-D1	chr3D	322063891	322067192	+	8-363	-	-	-	12	1118	373	5.46	42007.8	-	-	golg	-76.112
TraesCS3D02G454900	TaDRM-D2	chr3D	561375931	561377445	+	329-445	-	-	-	3	1352	451	8.78	50672.9	-	-	pero	-174.166
TraesCS4D02G046800	TaDRM-D8	chr4D	22034672	22038325	+	290-406	-	-	-	3	1241	414	9.25	46754.6	-	-	nucl	-154.517
TraesCS4D02G202600	TaCMT-D2	chr4D	349420637	349434062	-	985-1342	926-976	665-778	-	21	4124	1375	5.52	150449	-	-	nucl	-699.123
TraesCS4D02G234700	TaCMT-D1	chr4D	394958880	394965127	+	527-889	462-518	198-318	-	21	2783	928	5.48	103841	-	-	chlo	-550.277
TraesCS5D02G248300	TaDRM-D4	chr5D	355199854	355205360	+	294-410	-	-	-	3	1247	416	9.48	47053	-	-	pero	-176.365
TraesCS5D02G450700	TaMET1-D2	chr5D	499223245	499225147	+	27-369	-	-	-	7	1187	396	9.27	43974.5	-	-	nucl	-166.317
TraesCS6D02G018700	TaCMT-D3	chr6D	7644605	7650615	+	303-664	241-294	6-115	-	20	2114	705	5.07	79325.9	-	-	cyto	-270.593
TraesCS6D02G319500	TaDRM-D9	chr6D	427479150	427485600	+	480-593	-	-	-	9	1805	602	5.15	66973	-	-	pero	-305.161
TraesCS6D02G364900	TaCMT-D4	chr6D	454480146	454485765	+	490-850	426-479	180-301	-	20	2690	897	5.59	99855.8	-	-	chlo	-521.689
TraesCS7D02G519000	TaMET1-D3	chr7D	617087563	617099497	-	1174-1519	-	742-872	100-234	15	4586	1529	5.91	171501	-	-	nucl	-778.425
TraesCS7D02G537800	TaCMT-D5	chr7D	629187603	629191231	+	213-574	149-204	-	-	16	1841	614	5.87	68525.9	-	-	chlo	-229.66
TraesCSU02G124200	TaDRM-U6	chrUn	108317549	108323506	+	479-594	-	-	-	8	1808	603	5.59	67185.5	-	-	nucl	-315.447
TraesCSU02G140500	TaDRM-U7-1	chrUn	134251974	134257094	-	479-595	-	-	-	8	1802	601	5.26	66708.5	-	-	nucl	-329.481
TraesCSU02G140600	TaDRM-U7-2	chrUn	134264578	134269890	+	498-614	-	-	-	8	1859	620	5.47	68914.1	-	-	nucl	-351.858
TraesCSU02G224900	TaDRM-U2	chrUn	331495191	331496318	+	253-369	-	-	-	1	1124	375	9.33	42185.4	-	-	pero	-130.684

## Sheet: Supplemental Table S2
Supplemental Table S2. Primer information used in this study
Primer Name	Primer Sequence
PCR Primer
TaMET1-B1F	GGAAGAAACATTGGCCTGAA
TaMET1-B1R	ATCATATCCACCGGCACATT
TaMET1-B2F	TGATGACTGCGTCTCCACTC
TaMET1-B2R	TCATCTCGCACTGAACCTTG
TaMET1-B3F	ACGAGTGCAGAAAGGAGCAT
TaMET1-B3R	TCATCACCAACTGCTTCTCG
TaDRM-D9F	GGAGATTGCCATTCCAGAAA
TaDRM-D9R	TTGGGAGATGCATTTGTTCA
TaDRM-U6F	CCTGCCTGGTTACAGTGGAT
TaDRM-U6R	TGTGGATGTAGCCCCTTTTC
TaDRM-B7F	AACAGGTCACCGCTTCTCC
TaDRM-B7R	TTCTGCTGGATCCGTTCTGT
TaCMT-D2F	GCGGAAGATCGTGATGAAAT
TaCMT-D2R	ATGACTCCCGGAAGGTCTCT
TaCMT-A4F	CCGTGATAACCCTTTAGAAGATG
TaCMT-A4R	GGGCTTGGTAGTTCAGGGATA
TaCMT-B5F	CATACTTCACATGCCGTTGG
TaCMT-B5R	CGGTCTTTTGCCTGTGGTAT
actin-1F	GTTGGTGATGAGGCCCAATC
actin-1R	GTGCTACACGGAGCTCATTG
qTaRAFTIN1a-F	CGTACATGGTGGACATGGAG
qTaRAFTIN1a-R	GATCTTAGTTCCGGCGAGAC
Bisulphite Primer
TaRAFTIN1a-F	AAGTTTTTAAGATTATAGGAAAGTGG
TaRAFTIN1a-R	CACTCRCAAAATATAATAAAATTTACA
